# Supplementary material for: Influence of CeO2 and TiO2 Particles on Physicochemical Properties of Composite Nickel Coatings Electrodeposited at Ambient Temperature
Source: Materials (Basel). 2022 Aug 12;15(16):5550. doi: 10.3390/ma15165550 (PMC9414914; doi:10.3390/ma15165550)
Supplement: Supplementary file 1 [file materials-15-05550-s001.zip]

Archive with 1 entries (1 files):
- materials-1799652-supplementary.pdf
